# Supplementary material for: The draft genome of the microscopic Nemertoderma westbladi sheds light on the evolution of Acoelomorpha genomes
Source: Front Genet. 2023 Sep 26;14:1244493. doi: 10.3389/fgene.2023.1244493 (PMC10565955; doi:10.3389/fgene.2023.1244493)
Supplement: Supplementary file 2 [file Table3.XLSX]

## Sheet: Nwestbladi
Supp. Mat. Table S3 – Summary of the contaminants identified in the N. westbladi genome by BlobTools2
Kingdom / Domain	# Contigs	% Contigs	Total Length	% Length	Min GC	Max GC	Mean GC	Min Coverage	Max Coverage	Mean Coverage
Bacteria	204	1.75484	12409619	2.70927	0.2984	0.5819	0.446451	2.2071	290.974	13.1188
Fungi	11	0.0946237	376014	0.0820915	0.3678	0.5346	0.415727	4.4423	25.225	14.8677
Metazoa	9167	78.8559	407663486	89.0012	0.2791	0.5559	0.402931	0	2674.56	24.7433
No_hit	2104	18.0989	31255300	6.82366	0.1732	0.7328	0.395454	0	2737.65	17.8637
Plantae	16	0.137634	1059370	0.231282	0.3265	0.4899	0.396056	1.2174	47.4008	17.1931
Protista	21	0.180645	1190237	0.259853	0.3381	0.4258	0.388448	10.9029	617.569	95.7302
Undefined_Eukaryota	100	0.860215	4035024	0.880927	0.346	0.5188	0.404856	1.8339	174.49	23.426
Virus	2	0.0172043	53764	0.0117378	0.3917	0.4701	0.4309	6.7511	8.7241	7.7376

## Sheet: Pnaikaiensis
Supp. Mat. Table S3 – Summary of the contaminants identified in the P. naikaiensis genome by BlobTools2.
Kingdom / Domain	# Contigs	% Contigs	Total Length (bps)	% Length
Algae	77	0.61477	5669837	0.864157
Archaea	1	0.00798403	2378	0.000362438
Bacteria	495	3.9521	6081749	0.926938
Fungi	29	0.231537	2096045	0.319465
Metazoa	7104	56.7186	581371216	88.6086
No_hit	4710	37.6048	54897943	8.36716
Protista	80	0.638723	5023269	0.765612
Undefined_Eukaryota	19	0.151697	883820	0.134706
Virus	10	0.0798403	85415	0.0130184

## Sheet: Sroscoffensis
Supp. Mat. Table S3 – Summary of the contaminants identified in the S. roscoffensis genome by BlobTools2.
Kingdom / Domain	# Contigs	% Contigs	Total Length (bps)	% Length
Algae	18	0.520231	2710092	0.245696
Archaea	1	0.0289017	58449	0.00529897
Bacteria	16	0.462428	879607	0.0797449
Fungi	30	0.867052	2987848	0.270877
Metazoa	2730	78.9017	1064925816	96.5459
No_hit	619	17.8902	20861535	1.8913
Protista	31	0.895954	8420042	0.763359
Undefined_Eukaryota	10	0.289017	2032370	0.184254
Virus	5	0.144509	150044	0.0136029
