# Supplementary material for: The draft genome of the microscopic Nemertoderma westbladi sheds light on the evolution of Acoelomorpha genomes
Source: Front Genet. 2023 Sep 26;14:1244493. doi: 10.3389/fgene.2023.1244493 (PMC10565955; doi:10.3389/fgene.2023.1244493)
Supplement: Supplementary file 5 [file Table4.XLSX]

## Sheet: Repeats
Supp. Mat. Table S4 – Statistics of the repeat elements identified and masked by RepeatMaster. The abundance of each repeat family is shown as a percentage with respect to the genome length
Repeat element			HiFi	Illumina
Masked genome			59.66	16.4
Retroelements			31.19	7.83
	SINEs		0.34	0.12
	Penelope		0.46	0.17
	LINEs		11.53	4.28
		CRE/SLACS	0.77	0.65
		L2/CR1/Rex	2.01	1.58
		R1/LOA/Jockey	0.07	0
		R2/R4/NeSL	0	0
		RTE/Bov-B	7.39	1.39
		L1/CIN4	0.14	0
	LTR elements		19.32	3.43
		BEL/Pao	14.57	1.95
		Ty1/Copia	0.32	0
		Gypsy/DIRS1	2.76	1.31
		Retroviral	0	0
DNA transposons			4.04	0.48
	hobo-Activator		0.72	0.09
	Tc1-IS630-Pogo		0.38	0.03
	En-Spm		0	0
	MuDR-IS905		0	0
	PiggyBac		0.75	0
	Tourist/Harbinger		0.03	0
	Other (Mirage, P-element, Transib)		0.18	0
Rolling-circles			0.43	0.09
Unclassified			22.61	6.08
Total inerspersed repeats			57.84	14.39
Small RNA			0.24	0.14
Satellites			0.02	0.72
Simple repeats			1.17	0.99
Low complexity			0.09	0.13
