# Supplementary material for: The draft genome of the microscopic Nemertoderma westbladi sheds light on the evolution of Acoelomorpha genomes
Source: Front Genet. 2023 Sep 26;14:1244493. doi: 10.3389/fgene.2023.1244493 (PMC10565955; doi:10.3389/fgene.2023.1244493)
Supplement: Supplementary file 7 [file Table1.XLSX]

## Sheet: Genome_stats
Supp. Mat. Table S1 – Statistics of the three assembly methods attempted in this study
Parameter		IPA	Hifiasm	Flye	Flye + kmerDedup
Length (Mbps)		522.059	592.669	678.935	458.043
N’s (count)		115	0	17100	13900
N’s (%)		0	0	0.003	0.003
# Contigs		18212	8166	26880	11625
Longest contig (Kbps)		2094.43	3785.479	2075.149	2075.149
Average contig length (Kbps)		28.666	72.578	25.258	39.402
N50 (Kbps)		37.699	128.429	42.623	57.105
BUSCO	Complete (Single)	54.0	54.1	53.0	68.8
	Complete (Duplicated)	16.0	15.0	28.5	8.9
	Fragmented	6.7	4.9	5.1	4.9
	Missing	23.3	26.0	13.4	17.4
