# Supplementary material for: The draft genome of the microscopic Nemertoderma westbladi sheds light on the evolution of Acoelomorpha genomes
Source: Front Genet. 2023 Sep 26;14:1244493. doi: 10.3389/fgene.2023.1244493 (PMC10565955; doi:10.3389/fgene.2023.1244493)
Supplement: Supplementary file 9 [file Table5.XLSX]

## Sheet: TaxID
Supp. Mat. Table S5 – List including the taxonomic information, to the lowest category possible, of all the contaminants identified in the assembly of the N. westbladi genome
TaxID	Group	Classification
2487017	Bacteria	Bacteria;FCBgroup;Bacteroidota/Chlorobiotagroup;Bacteroidota;Bacteroidia;Marinilabiliales;Marinifilaceae;Ancylomarina;
452471	Bacteria	Bacteria;FCBgroup;Bacteroidota/Chlorobiotagroup;Bacteroidota;Cytophagia;Cytophagales;Amoebophilaceae;CandidatusAmoebophilus;CandidatusAmoebophilusasiaticus;
2562278	Bacteria	Bacteria;FCBgroup;Bacteroidota/Chlorobiotagroup;Bacteroidota;Cytophagia;Cytophagales;Cyclobacteriaceae;Algoriphagus;
2704465	Bacteria	Bacteria;FCBgroup;Bacteroidota/Chlorobiotagroup;Bacteroidota;Cytophagia;Cytophagales;Cytophagaceae;Rhodocytophaga;
2494733	Bacteria	Bacteria;FCBgroup;Bacteroidota/Chlorobiotagroup;Bacteroidota;Cytophagia;Cytophagales;Fulvivirgaceae;Fulvivirga;
1926625	Bacteria	Bacteria;FCBgroup;Bacteroidota/Chlorobiotagroup;Bacteroidota;Flavobacteriia;Flavobacteriales;Vicingaceae;Vicingus;
1429439	Bacteria	Bacteria;Nitrospinae/Tectomicrobiagroup;CandidatusTectomicrobia;CandidatusEntotheonella;
429727	Bacteria	Bacteria;Pseudomonadota;Alphaproteobacteria;Hyphomicrobiales;Devosiaceae;Devosia;
1333998	Bacteria	Bacteria;Pseudomonadota;Alphaproteobacteria;Hyphomicrobiales;Parvibaculaceae;Tepidicaulis;
374515	Bacteria	Bacteria;Pseudomonadota;Alphaproteobacteria;Hyphomicrobiales;Rhodovibrionaceae;Pelagibius;
1389005	Bacteria	Bacteria;Pseudomonadota;Alphaproteobacteria;Rhodobacterales;Roseobacteraceae;Sulfitobacter;unclassifiedSulfitobacter;
1105111	Bacteria	Bacteria;Pseudomonadota;Alphaproteobacteria;Rickettsiales;Rickettsiaceae;Rickettsieae;Rickettsia;spottedfevergroup;Rickettsiaamblyommatis;
2023360	Bacteria	Bacteria;Pseudomonadota;Alphaproteobacteria;Rickettsiales;Rickettsiaceae;unclassifiedRickettsiaceae;
434014	Bacteria	Bacteria;Pseudomonadota;Betaproteobacteria;Burkholderiales;Comamonadaceae;Variovorax;unclassifiedVariovorax;
52441	Bacteria	Bacteria;Pseudomonadota;Betaproteobacteria;Nitrosomonadales;Nitrosomonadaceae;Nitrosomonas;
1656094	Bacteria	Bacteria;Pseudomonadota;Gammaproteobacteria;Alteromonadales;Alteromonadaceae;Alteromonas/Salinimonasgroup;Alteromonas;
1916082	Bacteria	Bacteria;Pseudomonadota;Gammaproteobacteria;Alteromonadales;Alteromonadaceae;unclassifiedAlteromonadaceae;
1230533	Bacteria	Bacteria;Pseudomonadota;Gammaproteobacteria;Alteromonadales;Colwelliaceae;Thalassotalea;
2569539	Bacteria	Bacteria;Pseudomonadota;Gammaproteobacteria;Alteromonadales;Ferrimonadaceae;Ferrimonas;
552357	Bacteria	Bacteria;Pseudomonadota;Gammaproteobacteria;Alteromonadales;Shewanellaceae;Shewanella;
392500	Bacteria	Bacteria;Pseudomonadota;Gammaproteobacteria;Alteromonadales;Shewanellaceae;Shewanella;Shewanellawoodyi;
2760804	Bacteria	Bacteria;Pseudomonadota;Gammaproteobacteria;Cellvibrionales;Spongiibacteraceae;Spongiibacter;
2545632	Bacteria	Bacteria;Pseudomonadota;Gammaproteobacteria;Chromatiales;Chromatiaceae;Rheinheimera;unclassifiedRheinheimera;
2305248	Bacteria	Bacteria;Pseudomonadota;Gammaproteobacteria;Chromatiales;Ectothiorhodospiraceae;CandidatusMacondimonas;
2697027	Bacteria	Bacteria;Pseudomonadota;Gammaproteobacteria;Enterobacterales;Bruguierivoracaceae;Sodalis;
1005043	Bacteria	Bacteria;Pseudomonadota;Gammaproteobacteria;Enterobacterales;Enterobacteriaceae;Enterobacteriaceaeincertaesedis;ant
2200908	Bacteria	Bacteria;Pseudomonadota;Gammaproteobacteria;Gammaproteobacteriaincertaesedis;sulfur-oxidizingsymbionts;
1926491	Bacteria	Bacteria;Pseudomonadota;Gammaproteobacteria;Oceanospirillales;Hahellaceae;Hahella;unclassifiedHahella;
1821621	Bacteria	Bacteria;Pseudomonadota;Gammaproteobacteria;Oceanospirillales;Oceanospirillaceae;Marinobacterium;
2283196	Bacteria	Bacteria;Pseudomonadota;Gammaproteobacteria;Oceanospirillales;Oceanospirillaceae;Motiliproteus;
1897630	Bacteria	Bacteria;Pseudomonadota;Gammaproteobacteria;Oceanospirillales;Oceanospirillaceae;Motiliproteus;unclassifiedMotiliproteus;
1330035	Bacteria	Bacteria;Pseudomonadota;Gammaproteobacteria;Oceanospirillales;Oceanospirillaceae;unclassifiedOceanospirillaceae;
1330036	Bacteria	Bacteria;Pseudomonadota;Gammaproteobacteria;Oceanospirillales;Oceanospirillaceae;unclassifiedOceanospirillaceae;
1521931	Bacteria	Bacteria;Pseudomonadota;Gammaproteobacteria;Pasteurellales;Pasteurellaceae;Cricetibacter;
177416	Bacteria	Bacteria;Pseudomonadota;Gammaproteobacteria;Thiotrichales;Francisellaceae;Francisella;Francisellatularensis;Francisellatularensissubsp.tularensis;
39765	Bacteria	Bacteria;Pseudomonadota;Gammaproteobacteria;Thiotrichales;Piscirickettsiaceae;Hydrogenovibrio;
113268	Bacteria	Bacteria;Pseudomonadota;Gammaproteobacteria;unclassifiedGammaproteobacteria;
1927128	Bacteria	Bacteria;Pseudomonadota;Gammaproteobacteria;Vibrionales;Vibrionaceae;Enterovibrio;
1121868	Bacteria	Bacteria;Pseudomonadota;Gammaproteobacteria;Vibrionales;Vibrionaceae;Enterovibrio;Enterovibrionigricans;
675812	Bacteria	Bacteria;Pseudomonadota;Gammaproteobacteria;Vibrionales;Vibrionaceae;Grimontia;Grimontiahollisae;
1903952	Bacteria	Bacteria;Pseudomonadota;Gammaproteobacteria;Vibrionales;Vibrionaceae;Photobacterium;
265726	Bacteria	Bacteria;Pseudomonadota;Gammaproteobacteria;Vibrionales;Vibrionaceae;Photobacterium;
266810	Bacteria	Bacteria;Pseudomonadota;Gammaproteobacteria;Vibrionales;Vibrionaceae;Photobacterium;
320778	Bacteria	Bacteria;Pseudomonadota;Gammaproteobacteria;Vibrionales;Vibrionaceae;Photobacterium;
754436	Bacteria	Bacteria;Pseudomonadota;Gammaproteobacteria;Vibrionales;Vibrionaceae;Photobacterium;
858640	Bacteria	Bacteria;Pseudomonadota;Gammaproteobacteria;Vibrionales;Vibrionaceae;Photobacterium;
658445	Bacteria	Bacteria;Pseudomonadota;Gammaproteobacteria;Vibrionales;Vibrionaceae;Photobacterium;Photobacteriumgaetbulicola;
298386	Bacteria	Bacteria;Pseudomonadota;Gammaproteobacteria;Vibrionales;Vibrionaceae;Photobacterium;Photobacteriumprofundum;
1406902	Bacteria	Bacteria;Pseudomonadota;Gammaproteobacteria;Vibrionales;Vibrionaceae;Salinivibrio;unclassifiedSalinivibrio;
1080227	Bacteria	Bacteria;Pseudomonadota;Gammaproteobacteria;Vibrionales;Vibrionaceae;Veronia;
1278244	Bacteria	Bacteria;Pseudomonadota;Gammaproteobacteria;Vibrionales;Vibrionaceae;Veronia;
1194427	Bacteria	Bacteria;Pseudomonadota;Gammaproteobacteria;Vibrionales;Vibrionaceae;Vibrio;
1481914	Bacteria	Bacteria;Pseudomonadota;Gammaproteobacteria;Vibrionales;Vibrionaceae;Vibrio;
1481923	Bacteria	Bacteria;Pseudomonadota;Gammaproteobacteria;Vibrionales;Vibrionaceae;Vibrio;
2653505	Bacteria	Bacteria;Pseudomonadota;Gammaproteobacteria;Vibrionales;Vibrionaceae;Vibrio;
2726741	Bacteria	Bacteria;Pseudomonadota;Gammaproteobacteria;Vibrionales;Vibrionaceae;Vibrio;
29495	Bacteria	Bacteria;Pseudomonadota;Gammaproteobacteria;Vibrionales;Vibrionaceae;Vibrio;
579748	Bacteria	Bacteria;Pseudomonadota;Gammaproteobacteria;Vibrionales;Vibrionaceae;Vibrio;
723171	Bacteria	Bacteria;Pseudomonadota;Gammaproteobacteria;Vibrionales;Vibrionaceae;Vibrio;
1938680	Bacteria	Bacteria;Pseudomonadota;Gammaproteobacteria;Vibrionales;Vibrionaceae;Vibrio;unclassifiedVibrio;
2607602	Bacteria	Bacteria;Pseudomonadota;Gammaproteobacteria;Vibrionales;Vibrionaceae;Vibrio;unclassifiedVibrio;
1216006	Bacteria	Bacteria;Pseudomonadota;Gammaproteobacteria;Vibrionales;Vibrionaceae;Vibrio;Vibrioaerogenes;
223926	Bacteria	Bacteria;Pseudomonadota;Gammaproteobacteria;Vibrionales;Vibrionaceae;Vibrio;Vibrioharveyigroup;Vibrioparahaemolyticus;
1671868	Bacteria	Bacteria;Pseudomonadota;Gammaproteobacteria;Vibrionales;Vibrionaceae;Vibrio;Vibriotapetis;
886343	Bacteria	Bacteria;Terrabacteriagroup;Actinomycetota;Actinomycetes;Mycobacteriales;Mycobacteriaceae;Mycobacterium;
1122247	Bacteria	Bacteria;Terrabacteriagroup;Actinomycetota;Actinomycetes;Mycobacteriales;Mycobacteriaceae;Mycolicibacterium;Mycolicibacteriumhassiacum;
2607660	Bacteria	Bacteria;Terrabacteriagroup;Actinomycetota;Actinomycetes;Propionibacteriales;Nocardioidaceae;Nocardioides;
1470176	Bacteria	Bacteria;Terrabacteriagroup;Actinomycetota;Actinomycetes;Pseudonocardiales;Pseudonocardiaceae;Actinoalloteichus;
1838	Bacteria	Bacteria;Terrabacteriagroup;Actinomycetota;Actinomycetes;Pseudonocardiales;Pseudonocardiaceae;Saccharopolyspora;
1920663	Bacteria	Bacteria;Terrabacteriagroup;Cyanobacteriota/Melainabacteriagroup;Cyanobacteriota;Cyanophyceae;Oscillatoriophycideae;Chroococcales;Aphanothecaceae;Aphanothece;Aphanothecesacrum;
65393	Bacteria	Bacteria;Terrabacteriagroup;Cyanobacteriota/Melainabacteriagroup;Cyanobacteriota;Cyanophyceae;Oscillatoriophycideae;Chroococcales;Aphanothecaceae;Gloeothece;Gloeothececitriformis;
56110	Bacteria	Bacteria;Terrabacteriagroup;Cyanobacteriota/Melainabacteriagroup;Cyanobacteriota;Cyanophyceae;Oscillatoriophycideae;Oscillatoriales;Oscillatoriaceae;Oscillatoria;Oscillatoriaacuminata;
2774340	Bacteria	Bacteria;Terrabacteriagroup;Cyanobacteriota/Melainabacteriagroup;Cyanobacteriota;Cyanophyceae;Oscillatoriophycideae;Oscillatoriales;Oscillatoriaceae;unclassifiedOscillatoriaceae;
2107701	Bacteria	Bacteria;Terrabacteriagroup;Cyanobacteriota/Melainabacteriagroup;Cyanobacteriota;unclassifiedCyanobacteriota;
651182	Bacteria	Bacteria;Thermodesulfobacteriota;Desulfobacteria;Desulfobacterales;Desulfobacteraceae;Desulfobacula;Desulfobaculatoluolica;
1121409	Bacteria	Bacteria;Thermodesulfobacteriota;Desulfobulbia;Desulfobulbales;Desulfocapsaceae;Desulfofustis;Desulfofustisglycolicus;
56780	Bacteria	Bacteria;Thermodesulfobacteriota;Syntrophia;Syntrophales;Syntrophaceae;Syntrophus;Syntrophusaciditrophicus;
1245745	Fungi	Eukaryota;Opisthokonta;Fungi;Dikarya;Ascomycota;saccharomyceta;Pezizomycotina;leotiomyceta;sordariomyceta;Sordariomycetes;Hypocreomycetidae;Hypocreales;Cordycipitaceae;Beauveria;Beauveriabassiana;
2025994	Fungi	Eukaryota;Opisthokonta;Fungi;Dikarya;Ascomycota;saccharomyceta;Pezizomycotina;leotiomyceta;sordariomyceta;Sordariomycetes;Sordariomycetidae;Diaporthales;Schizoparmaceae;Coniella;
930990	Fungi	Eukaryota;Opisthokonta;Fungi;Dikarya;Basidiomycota;Agaricomycotina;Agaricomycetes;Agaricomycetesincertaesedis;Cantharellales;Botryobasidiaceae;Botryobasidium;Botryobasidiumbotryosum;
284813	Fungi	Eukaryota;Opisthokonta;Fungi;Fungiincertaesedis;Microsporidia;Apansporoblastina;Unikaryonidae;Encephalitozoon;Encephalitozooncuniculi;
1348612	Fungi	Eukaryota;Opisthokonta;Fungi;Fungiincertaesedis;Mucoromycota;Glomeromycotina;Glomeromycetes;Diversisporales;Diversisporaceae;Diversispora;
1432141	Fungi	Eukaryota;Opisthokonta;Fungi;Fungiincertaesedis;Mucoromycota;Glomeromycotina;Glomeromycetes;Glomerales;Glomeraceae;Rhizophagus;Rhizophagusirregularis;
1314790	Fungi	Eukaryota;Opisthokonta;Fungi;Fungiincertaesedis;Zoopagomycota;Entomophthoromycotina;Basidiobolomycetes;Basidiobolales;Basidiobolaceae;Basidiobolus;Basidiobolusmeristosporus;
1907219	Fungi	Eukaryota;Opisthokonta;Fungi;Fungiincertaesedis;Zoopagomycota;Zoopagomycotina;Zoopagomycetes;Zoopagales;Piptocephalidaceae;Piptocephalis;
448386	Plants	Eukaryota;Rhodophyta;Florideophyceae;Rhodymeniophycidae;Gracilariales;Gracilariaceae;Gracilariopsis;
41875	Plants	Eukaryota;Viridiplantae;Chlorophyta;Mamiellophyceae;Mamiellales;Bathycoccaceae;Bathycoccus;
105231	Plants	Eukaryota;Viridiplantae;Streptophyta;Klebsormidiophyceae;Klebsormidiales;Klebsormidiaceae;Klebsormidium;
3225	Plants	Eukaryota;Viridiplantae;Streptophyta;Streptophytina;Embryophyta;Bryophyta;Bryophytina;Bryopsida;Dicranidae;Pseudoditrichales;Ditrichaceae;Ceratodon;
3218	Plants	Eukaryota;Viridiplantae;Streptophyta;Streptophytina;Embryophyta;Bryophyta;Bryophytina;Bryopsida;Funariidae;Funariales;Funariaceae;Physcomitrium;
13443	Plants	Eukaryota;Viridiplantae;Streptophyta;Streptophytina;Embryophyta;Tracheophyta;Euphyllophyta;Spermatophyta;Magnoliopsida;Mesangiospermae;eudicotyledons;Gunneridae;Pentapetalae;asterids;lamiids;Gentianales;Rubiaceae;Ixoroideae;Gardenieaecomplex;Bertiereae-Coffeeaeclade;Coffeeae;Coffea;
3870	Plants	Eukaryota;Viridiplantae;Streptophyta;Streptophytina;Embryophyta;Tracheophyta;Euphyllophyta;Spermatophyta;Magnoliopsida;Mesangiospermae;eudicotyledons;Gunneridae;Pentapetalae;rosids;fabids;Fabales;Fabaceae;Papilionoideae;50kbinversionclade;genistoidssensulato;coregenistoids;Genisteae;Lupinus;
3880	Plants	Eukaryota;Viridiplantae;Streptophyta;Streptophytina;Embryophyta;Tracheophyta;Euphyllophyta;Spermatophyta;Magnoliopsida;Mesangiospermae;eudicotyledons;Gunneridae;Pentapetalae;rosids;fabids;Fabales;Fabaceae;Papilionoideae;50kbinversionclade;NPAAAclade;Hologalegina;IRLclade;Trifolieae;Medicago;
200361	Plants	Eukaryota;Viridiplantae;Streptophyta;Streptophytina;Embryophyta;Tracheophyta;Euphyllophyta;Spermatophyta;Magnoliopsida;Mesangiospermae;Liliopsida;Petrosaviidae;commelinids;Poales;Poaceae;BOPclade;Pooideae;Triticodae;Triticeae;Triticinae;Aegilops;Aegilopstauschii;
1257118	Protista	Eukaryota;Amoebozoa;Discosea;Longamoebia;Centramoebida;Acanthamoebidae;Acanthamoeba;Acanthamoebacastellanii;
32597	Protista	Eukaryota;Sar;Alveolata;Perkinsozoa;Perkinsea;Perkinsida;Perkinsidae;Perkinsus;
330153	Protista	Eukaryota;Sar;Alveolata;Perkinsozoa;Perkinsea;Perkinsida;Perkinsidae;Perkinsus;
37360	Protista	Eukaryota;Sar;Rhizaria;Endomyxa;Phytomyxea;Plasmodiophorida;Plasmodiophoridae;Plasmodiophora;
2483409	Protista	Eukaryota;Sar;Stramenopiles;Oomycota;Peronosporales;Peronosporaceae;Nothophytophthora;unclassifiedNothophytophthora;
157072	Protista	Eukaryota;Sar;Stramenopiles;Oomycota;Saprolegniales;Saprolegniaceae;Aphanomyces;
2656730	Virus	Viruses;Duplodnaviria;Heunggongvirae;Uroviricota;Caudoviricetes;unclassifiedCaudoviricetes;
2745703	Virus	Viruses;Duplodnaviria;Heunggongvirae;Uroviricota;Caudoviricetes;unclassifiedCaudoviricetes;

## Sheet: Stats
Group	Counts	Percentage
Bacteria	77	75.4902
Fungi	8	7.84314
Plants	9	8.82353
Protista	6	5.88235
Virus	2	1.96078
